# Supplementary material for: Hydrogel dressing integrating FAK inhibition and ROS scavenging for mechano-chemical treatment of atopic dermatitis
Source: Nat Commun. 2023 Apr 29;14:2478. doi: 10.1038/s41467-023-38209-x (PMC10148840; doi:10.1038/s41467-023-38209-x)
Supplement: Supplementary file 4 — Source data [file 41467_2023_38209_MOESM4_ESM.xlsx]

## Sheet: Fig 2b
Epidermal thickness (μm)
Human_normal	Human_AD	Mouse_normal	Mouse_AD	Mouse_ADscratch		Column B	Human_AD			Bonferroni's multiple comparisons test	Mean Diff.	95.00% CI of diff.	Below threshold?	Summary	Adjusted P Value
52.01	233.87	18	88	89		vs.	vs.			Mouse_normal vs. Mouse_AD	-68.72	-77.24 to -60.20	Yes	****	<0.0001
55	173.78	17.7	79	102		Column A	Human_normal			Mouse_normal vs. Mouse_ADscratch	-79.52	-88.04 to -71.00	Yes	****	<0.0001
43.57	199.58	16.9	94	104						Mouse_AD vs. Mouse_ADscratch	-10.8	-19.32 to -2.279	Yes	*	0.0126
60.55	232.18	18.5	84	93		Unpaired t test
46.43	169.59	18.3	88	99		P value	<0.0001
47.48	276.8					P value summary	****
39.38	231.35					Significantly different (P < 0.05)?	Yes
42.75	212.25					One- or two-tailed P value?	Two-tailed
						t, df	t=13.18, df=14

## Sheet: Fig 2d
Relative IOD of pFAK
Human_normal	Human_AD	Mouse_normal	Mouse_AD	Mouse_ADscratch		Column B	Human_AD		Bonferroni's multiple comparisons test	Mean Diff.	95.00% CI of diff.	Below threshold?	Summary	Adjusted P Value
0.87	20.07	1.14	12.99	22.3		vs.	vs.		Mouse_normal vs. Mouse_AD	-9.873	-13.73 to -6.017	Yes	***	0.0001
0.95	16.21	1.03	10.78	23.5		Column A	Human_normal		Mouse_normal vs. Mouse_ADscratch	-22	-25.86 to -18.14	Yes	****	<0.0001
1.16	18.76	0.96	9.3	19.7					Mouse_AD vs. Mouse_ADscratch	-12.13	-15.98 to -8.272	Yes	****	<0.0001
1.02	21.16	0.87	10.42	26.5		Unpaired t test
						P value	<0.0001
						P value summary	****
						Significantly different (P < 0.05)?	Yes
						One- or two-tailed P value?	Two-tailed
						t, df	t=16.90, df=6

## Sheet: Fig 3b
Diameters (nm)
lipoLA	FAKi- lipoLA	PDA-NP
87.5826	77.75	102.011
80.2311	75.7099	108.699
77.9575	81.2247	92.3254
88.2658	90.6708	96.3162
94.4004	84.7741	132.053

## Sheet: Fig 3c
Zeta potential (mV)
lipoLA	FAKi- lipoLA	PDA-NP
-46.1	-66.7	-14.9
-49	-66.2	-9.36
-59.5	-73.7	-8.39

## Sheet: Fig 3e
Adhesion strength (kPa)						Bonferroni's multiple comparisons test	Mean Diff.	95.00% CI of diff.	Below threshold?	Summary	Adjusted P Value
HC	HCP	HCF	HCPF			HC vs. HCP	-7.148	-12.28 to -2.016	Yes	**	0.0053
13.7967	19.6767	10.9683	19.8317			HC vs. HCF	-0.07458	-5.207 to 5.058	No	ns	>0.9999
12.0983	21.3433	13.52	19.9			HC vs. HCPF	-7.491	-12.62 to -2.359	Yes	**	0.0037
9.82333	15.0617	10.9683	21.7633			HCP vs. HCF	7.074	1.941 to 12.21	Yes	**	0.0057
14.5117	22.7417	15.0717	18.7			HCP vs. HCPF	-0.3429	-5.476 to 4.790	No	ns	>0.9999
						HCF vs. HCPF	-7.417	-12.55 to -2.284	Yes	**	0.004

## Sheet: Fig 3f
Stroage modulus (kPa)						Bonferroni's multiple comparisons test	Mean Diff.	95.00% CI of diff.	Below threshold?	Summary	Adjusted P Value
HC	HCP	HCF	HCPF			HC vs. HCP	-0.07878	-0.4855 to 0.3280	No	ns	>0.9999
1.0467	1.2887	1.6212	1.0449			HC vs. HCF	-0.009297	-0.4160 to 0.3974	No	ns	>0.9999
1.1721	1.3622	1.16329	1.2572			HC vs. HCPF	-0.006075	-0.4128 to 0.4007	No	ns	>0.9999
1.2718	1.4466	1.1436	1.2436			HCP vs. HCF	0.06948	-0.3373 to 0.4762	No	ns	>0.9999
1.4553	1.1635	1.055	1.4245			HCP vs. HCPF	0.0727	-0.3340 to 0.4794	No	ns	>0.9999
						HCF vs. HCPF	0.003222	-0.4035 to 0.4100	No	ns	>0.9999

## Sheet: Fig 3g
Self healing
Time (s)	G'HCPF	G''HCPF
14.05	1.9235	1.3543
26.47	1.9333	1.3591
38.88	1.9413	1.3631
51.29	1.9491	1.3673
63.7	1.9591	1.3722
76.11	1.9691	1.3773
88.53	1.9795	1.3825
100.9	1.991	1.3884
113.3	2.0026	1.3942
125.8	2.0148	1.3998
146.5	0.28958	0.82446
158.9	0.28352	0.79364
171.3	0.27959	0.76581
199.7	1.6334	1.21
212.1	1.6758	1.2315
224.5	1.7112	1.2491
236.9	1.7417	1.2641
249.3	1.7712	1.2787
261.7	1.7972	1.2915
274.1	1.8244	1.3045
286.5	1.8561	1.3197
298.9	1.8887	1.3352
311.3	1.9073	1.3445
332.5	0.30796	0.79705
344.9	0.29108	0.7556
357.3	0.27914	0.72674
385.7	1.5725	1.1446
398.1	1.6142	1.1663
410.5	1.6489	1.1835
422.9	1.6775	1.198
435.3	1.705	1.2117
447.7	1.7361	1.2267
460.1	1.757	1.2371
472.5	1.7784	1.2477
485	1.8048	1.2603
497.4	1.8275	1.2711

## Sheet: Fig 3j
Antibacterial efficiency (%)
Control	HC	HCP	HCF	HCPF			Bonferroni's multiple comparisons test	Mean Diff.	95.00% CI of diff.	Below threshold?	Summary	Adjusted P Value
0	99.5777	100	100	99.4995			Control vs. HC	-97.5	-100.6 to -94.44	Yes	****	<0.0001
0	98.5617	96.8802	97.4557	98.3059			Control vs. HCP	-97.21	-100.3 to -94.15	Yes	****	<0.0001
0	96.4705	95.8121	95.9968	98.6706			Control vs. HCF	-97.24	-100.3 to -94.18	Yes	****	<0.0001
0	95.4	96.1389	95.5066	98.6824			Control vs. HCPF	-98.79	-101.8 to -95.73	Yes	****	<0.0001

## Sheet: Fig 4a
HO· scavenging efficiency
Concentration of PDA NPs (ug/ml)	0	50	100	150	200
Remaining HO· (%)	103.306	64.399	20.4462	1.19851	0.538722
	96.303	61.9625	24.0992	2.05055	1.69505
	98.2117	58.7882	29.2295	2.31812	1.54324
	102.18	67.1196	23.6305	1.38563	0.237329

## Sheet: Fig 4b
O2· scavenging efficiency
Concentration of PDA NPs (ug/ml)	0	25	50	75	100
Remaining O2·- (%)	103.39	66.71	42.1	16.67	11.77
	96.52	72.74	40.39	23.37	19.84
	98.13	68.51	46.68	17.09	24.5
	101.96	74.21	38.26	12.82	22.92

[truncated: 43 more sheets: Fig 4c, Fig 4e, Fig 5a, Fig 5b, Fig 5e, Fig 5f, Fig 6c, Fig 6e, Fig 6g, Fig 7a, Fig 7b, Fig 7c, Fig 7d, Fig 7e, Fig 7g, Fig 7i, Fig-S2b, Fig-S2c, Fig-S2d, Fig-S2e …]
